# Supplementary material for: Exploring the Gut Microbiome in Combat Sports: A Systematic Scoping Review
Source: Sports (Basel). 2026 Jan 4;14(1):19. doi: 10.3390/sports14010019 (PMC12846275; doi:10.3390/sports14010019)
Supplement: Supplementary file 1 [file sports-14-00019-s001.zip]

Archive with 2 entries (2 files):
- PRISMA-ScR_Exploring the Gut Microbiome in Combat Sports A Systematic Scoping Review.pdf
- Table S1.pdf
